# Supplementary material for: Red, Gold and Green: Microbial Contribution of Rhodophyta and Other Algae to Green Turtle (Chelonia mydas) Gut Microbiome
Source: Microorganisms. 2022 Oct 8;10(10):1988. doi: 10.3390/microorganisms10101988 (PMC9610419; doi:10.3390/microorganisms10101988)
Supplement: Supplementary file 1 [file microorganisms-10-01988-s001.zip]

Archive with 1 entries (1 files):
- microorganisms-1895937-supplementary.pdf
